# Supplementary material for: Knowledge, Attitudes, and Practices in Pediatric Pain Management: Cross-Cultural Adaptation and Initial Psychometric Evaluation of the Polish HUPEDCARE-Q Among Healthcare Students and Professionals
Source: J Clin Med. 2026 May 11;15(10):3678. doi: 10.3390/jcm15103678 (PMC13206829; doi:10.3390/jcm15103678)
Supplement: Supplementary file 1 [file jcm-15-03678-s001.zip]

Archive with 1 entries (1 files):
- jcm-4270914-supplementary.pdf
